# Supplementary material for: Electronic nose dataset for pork adulteration in beef
Source: Data Brief. 2020 Aug 7;32:106139. doi: 10.1016/j.dib.2020.106139 (PMC7452684; doi:10.1016/j.dib.2020.106139)
Supplement: Supplementary file 1 [file mmc1.xml]

<?xml version="1.0" encoding="utf-8" standalone="no"?>
<data>
  <datasets>
    <author>dedyrw@tass.telkomuniversity.ac.id;dedyrw@telkomuniversity.ac.id</author>
    <type>1</type>
    <dataset>
      <name>The Dataset for Pork Adulteration from Electronic Nose System</name>
      <caption />
      <description>E-nose can be used for food authentication and adulteration assessment. Recently, halal authentication has gained attention because of cases of pork adulteration in beef. In this study, The electronic nose was built using nine MQ series gas sensors from Zhengzhou Winsen Electronics Technology Co., Ltd for detection pork adulteration in beef. The list of gas sensors are MQ2, MQ4, MQ6, MQ9, MQ135, MQ136, MQ137, and MQ138. These gas sensors were assembled with an Arduino microcontroller.</description>
      <filetype>
        <name />
      </filetype>
      <filesize />
      <source>0</source>
      <sourcename>Original Data</sourcename>
      <access>
        <type>1</type>
        <name>Data available in data repository</name>
        <reponame>Mendeley Data</reponame>
        <PersistentId>http://dx.doi.org/10.17632/5yhggs7zy7.1</PersistentId>
        <deeplinkurl>https://data.mendeley.com/datasets/5yhggs7zy7/1</deeplinkurl>
      </access>
    </dataset>
  </datasets>
</data>
